# Supplementary material for: Real-World Effectiveness of Rosuvastatin–Ezetimibe Single Pill (Rovazet®) in Korean Dyslipidemia Patients
Source: J Clin Med. 2025 Aug 4;14(15):5480. doi: 10.3390/jcm14155480 (PMC12347665; doi:10.3390/jcm14155480)
Supplement: Supplementary file 1 [file jcm-14-05480-s001.zip]

Archive with 1 entries (1 files):
- jcm-3761382-supplementary.pdf
